# Supplementary material for: Psychological and Physiological Effects of the Mindful Lovingkindness Compassion Program on Highly Self-Critical University Students in South Korea
Source: Front Psychol. 2020 Oct 14;11:585743. doi: 10.3389/fpsyg.2020.585743 (PMC7591461; doi:10.3389/fpsyg.2020.585743)
Supplement: Supplementary file 1 [file Data_Sheet_1.ZIP]

Archive with 4 entries (4 files):
- DATA01(ITT).sav
- DATA01(PP).sav
- DATA02.sav
- DATA03.sav
